# Supplementary material for: Bringing Dicynodonts Back to Life: Paleobiology and Anatomy of a New Emydopoid Genus from the Upper Permian of Mozambique
Source: PLoS One. 2013 Dec 4;8(12):e80974. doi: 10.1371/journal.pone.0080974 (PMC3852158; doi:10.1371/journal.pone.0080974)
Supplement: Table S2 — Body mass estimates for dicynodonts based on skull, femur and humerus length. (XLS) [file pone.0080974.s004.xls]

## Sheet: Femur humerus skull
Specimen	Taxon	Skull length (mm)	Femur length (mm)	Humerus length (mm)		Abbreviations
FMNH UC 1532	“Aulacephalodon” peavoti	398	300	315		AM	Albany Museum
NHMUK R9732	Angonisaurus cruickshanki	270		320		AMNH	American Museum of Natural History
BP/1/2915	Cistecephalus microrhinus	49.7		25.37		BP	Bernard Price Institute for Palaeontological Research
RC 298	Cistecephalus microrhinus	51.22		27.19		CGP	Council for Geosciences
BP/1/4086	Cistecephalus microrhinus	56.83	39.08	26.6		FMNH	Field Museum of Natural History
TSK 14	Dicynodon huenei	180	150.65	132.52		GPIT	Institut für Geowissenschaften, Tübingen
NMNH 25176	Dicynodontoides recurvidens	87.6	66.42	61.84		MCZ	Museum of Comparative Zoology
SAM-PK-K10115	Dicynodontoides recurvidens	97.11	64.36			NHMUK	Natural History Museum
NMQR 479	Dicynodontoides recurvidens	112.68	88.89			NMNH	National Museum of Natural History (Smithsonian Institution)
UMZC T635	Diictodon feliceps	28.1		11.93		NMQR	National Museum, Bloemfontein
CGP STH36	Diictodon feliceps	72.51		39.1		PIN	Paleontological Institute
BP/1/1928	Diictodon feliceps	72.82		43.61		RC	Rubidge Collection
AMNH FARB 5308	Diictodon feliceps	82.46		44.25		SAM	South African Museum
AMNH FARB 5609	Diictodon feliceps	90.91	34.04	44.35		TM	Transvaal Musuem
CGP RD15484	Diictodon feliceps	93.43		53.7		TSK	Tom Kemp Collection, Oxford University Museum of Natural History
AMNH FARB 5533	Diictodon feliceps	95.58	60.62	53.14		UMZC	Cambridge University Museum of Zoology
SAM-PK-K10636	Diictodon feliceps	102.95		53.76
AMNH FARB 5532	Diictodon feliceps	106.08	72.45	57.39
MCZ 3454	Dinodontosaurus	210	175	156.27
SAM-PK-K5974	Emydops sp.	57.62		39.99
CGP CM 86-600	Emydops sp.	66.17		40.34
NHMUK R4044	Endothiodon uniseries	280		136.91
NMQR 2911	Eodicynodon oosthuizeni	81.94	54.17
BP/1/6674	Eosimops newtoni	93.48	69.11	65.21
NMNH 23345	Eosimops newtoni	113.21		60.56
SAM-PK-1068	Galechirus scholtzi	38.73	39.43	33.62
	Ischigualastia jenseni	550	300		from Sookias et al. 2012
MCZ 3119	Ischigualastia jenseni	565		370
UMZC T757	Kannemeyeria simocephalus	198.14	152.34
BP/1/4523	Kannemeyeria simocephalus	360	355
TSK 23	Kitchinganomodon crassus	500		350
	Lisowice Dicynodontia indet.	889	560		from Sookias et al. 2012
	Lystrosaurus hedini	177	145		from Sookias et al. 2012
SAM-PK-K10461	Lystrosaurus murrayi	108.39		86.43
SAM-PK-K10461	Lystrosaurus murrayi	109.72		85.54
SAM-PK-K10466	Lystrosaurus murrayi	113.53		74.94
SAM-PK-K10462	Lystrosaurus sp.	100.98		71.19
SAM-PK-K10467	Lystrosaurus sp.	114.08		109.49
SAM-PK-K8017	Lystrosaurus sp.	135.03		90.01
AM 2731	Lystrosaurus sp.	156	133.93	121.65
AM 5009	Lystrosaurus sp.	160	120.37
TM 37	Lystrosaurus sp.	170		90.32
CGP CB28	Odontocyclops whaitsi	455		315
SAM-PK-K10030	Odontocyclops whaitsi	465	295	365
SAM-PK-6222	Oudenodon bainii	119.55	68.28	62.62
SAM-PK-11114	Oudenodon bainii	136.71		82.18
NHMUK R4067	Oudenodon bainii	205	138.6	130.68
SAM-PK-11139	Oudenodon bainii	206.37		113.23
BP/1/749	Oudenodon bainii	230		168
AMNH FARB 5635	Oudenodon bainii	240	156.62
	Parakannemeyeria dolichodephala	408	378		from Sookias et al. 2012
	Parakannemeyeria youngi	470	380		from Sookias et al. 2012
UMZC T568	Pristerodon mackayi	51.55		25.57
SAM-PK-10161	Pristerodon mackayi	71.97		36.52
	Shansiodon wangi	170	108		from Sookias et al. 2012
GPIT /RE/8001	Stahleckeria potens	500	455	445
PIN 2212/10	Suminia getmanovi	48.49	64.96	58.4
UMZC T754	Tetragonias njalilus	185	195
GPIT K292	Tetragonias njalilus	195	197	200
SAM-PK-K9960	Tropidostoma dubium	230	133.19	124.54

## Sheet: Niassodon estimates
Estimates Using Observed Slope/Intercept
Estimated skull length (mm)	63
Estimated femur length (mm; all data)	54.3831
Estimated femur length (mm; no Sookias et al.)	40.3881
Estimated humerus length (mm)	34.6452
Sookias et al equation femur length (mm)	47.8541
Estimates Using Low Slope/Intercept CI values
Estimated skull length (mm)	63
Estimated femur length (mm; all data)	23.8873
Estimated femur length (mm; no Sookias et al.)	8.555
Estimated humerus length (mm)	17.1328
Estimates Using High Slope/Intercept CI values
Estimated skull length (mm)	63
Estimated femur length (mm; all data)	90.0653
Estimated femur length (mm; no Sookias et al.)	72.299
Estimated humerus length (mm)	53.5541
Estimates body masses using observed slope/intercept estimates		mass in grams
Femur-based estimate (all data)	2.92892	849.031
Femur-based estimate (no Sookias et al.)	2.56158	364.399
Humerus-based estimate	2.59808	396.351
Humerus-femur multivariate estimate (all data)	2.63915	435.665
Humerus-femur multivariate estimate (no Sookias et al.)	2.59018	389.208
femur based estimate using Sookias equation femur length	2.77101	590.215
Humerus-femur multivariate estimate based on Sookias femur length equation	2.6181	415.051
		491.417	mean
